# Supplementary material for: Qualitative comparison of decalcifiers for mouse bone cryosections for subsequent biophotonic analysis
Source: Sci Rep. 2025 Jan 7;15:1153. doi: 10.1038/s41598-024-84330-2 (PMC11707355; doi:10.1038/s41598-024-84330-2)
Supplement: Supplementary file 2 — Supplementary Material 2 [file 41598_2024_84330_MOESM2_ESM.xlsx]

## Sheet: H&E_Observer 1
Parameters considered	Cement line visibility			Osteocyte staining & visibility			Nuclei staining & visibility			Nuclei distribution			Cytoplasm visibility across cell
Decalcifiers	Batch 1	Batch 2	Batch 3	Batch 1	Batch 2	Batch 3	Batch 1	Batch 2	Batch 3	Batch 1	Batch 2	Batch 3	Batch 1	Batch 2	Batch 3
N3_2	2	2		2	2		2	2		2	2		2	2
N3_6	2	2	2	2	2	2	2	2	2	2	1	1	2	2	2
N3_8	2	2	2	2	1	2		2	2	0	2	1		2	2
N5_2	2	2		2	2		2	2		2	1		2	2
N5_6	2	2	2	1	2	2		1	1		1			2
N5_8	2	2	2	1	1	2		1	1	0	1	1		0	2
HF_2	2	2		2	2		2	2		1	2		2	2
HF_6	2	2	2	2	1	2	1	2	2	1	2	1	1	2	2
HF_8	2	2	2	2	0	2	1	2		0	2	1	0	2	2
T_12	2	2		2	2		2	2		1	2		2	2
T_24	2	2	2		2	2	2	2	2	1	1	1	2	2	2
T_48	2	2	2	2	2	2	1	2	2	1	1	1	1	2	2
T_72	2	2	2	1	1	2	1	1		1	2		2	1
F_6	2	2		2	2		2	2		2	2		2	2
F_12	2	2	2	2	2	2	2	2	2	1	2	0	2	2	2
F_24	2	2	2	2	2	2	2	2	2	1	2	1	2	2	2
E_12	2	2		2	2		2	2		1	2		2	2
E_24	2	2		2	2		2	2		2	2		2	2
E_48	2	2	2	2	2	2	2	2	2	2	2	2	2	2	2
E_72	1	2	2	2	2	2	2	2	2	0	2	1	1	2	2

## Sheet: H&E_Observer 2
Parameters considered	Cement line visibility			Osteocyte staining & visibility			Nuclei staining & visibility			Nuclei distribution			Cytoplasm visibility across cell
Decalcifiers	Batch 1	Batch 2	Batch 3	Batch 1	Batch 2	Batch 3	Batch 1	Batch 2	Batch 3	Batch 1	Batch 2	Batch 3	Batch 1	Batch 2	Batch 3
N3_2	2	2		2	2		2	2		1	2		2	2
N3_6	2	2	2	2	2	2	2	2	1	2	0	1	2	2	2
N3_8	2	2	2	2	2	1		2	2	1	2	0		2	1
N5_2	2	2		2	2		2	2		2	0		2	2
N5_6	2	2	2	1	2	2		2	0	1	0			2	2
N5_8	2	2	2	1	1	2		1	2	1	2	1		2	2
HF_2	2	2		2	2		1	2		1	1		2	2
HF_6	2	2	2	2	1	2	2	1	2	1	2	1	2	2	2
HF_8	2	2	2	2	1	1	1	1	1	1	2	1	2	2	2
T_12	2	2		2	2		2	2		1	2		2	2
T_24		2	2	2	2	2	2	2	2	1	1	1	2	2	2
T_48	2	2	2	2	2	2	2	1	1	0.5	2	1	2	2	2
T_72	2	2	2	2	1	2	2	1		1	2		2	2
F_6	2	2		2	2		2	2		1	2		2	2
F_12	2	2	2	2	2	2	2	2	2	1	1	1	2	2	2
F_24	2	2	2	2	2	2	2	2	2	1	2	2	2	2	2
E_12	2	2		2	2		1	1		1	1		2	2
E_24	2	2		2	2		1	2		1	2		2	2
E_48	2	2	2	2	2	2	1	1	2	1	1	2	2	2	2
E_72	1	2	2	2	2	2	2	2	2	1	2	1	2	2	2

## Sheet: H&E_Observer 3
Parameters considered	Cement line visibility			Osteocyte staining & visibility			Nuclei staining & visibility			Nuclei distribution			Cytoplasm visibility across cell
Decalcifiers	Batch 1	Batch 2	Batch 3	Batch 1	Batch 2	Batch 3	Batch 1	Batch 2	Batch 3	Batch 1	Batch 2	Batch 3	Batch 1	Batch 2	Batch 3
N3_2
N3_6
N3_8
N5_2
N5_6	2		2	1		2	1		1	1			1		1
N5_8		2			1			1			1			2
HF_2
HF_6	2			2			1			1			2
HF_8	2			2			1			0			1
T_12
T_24	2			2			2			1			2
T_48	2			2			1			1			1
T_72	2			1			1			1			2
F_6
F_12
F_24
E_12
E_24	2			2			2			1			2
E_48	2	2		2	2		2	2		2	2		2	2
E_72	2			2			2			0			2

## Sheet: H&E_Final Score
Parameters considered	Cement line visibility				Osteocyte staining & visibility				Nuclei staining & visibility				Nuclei distribution				Cytoplasm visibility across cell				Sum (Avg batch score)	Score normalized to 1
Decalcifiers	Batch 1	Batch 2	Batch 3	Avg batch score	Batch 1	Batch 2	Batch 3	Avg batch score	Batch 1	Batch 2	Batch 3	Avg batch score	Batch 1	Batch 2	Batch 3	Avg batch score	Batch 1	Batch 2	Batch 3	Avg batch score
N3_2	2	2		2	2	2		2	2	2		2	1.5	2		1.75	2	2		2	9.75	0.975
N3_6	2	2	2	2	2	2	2	2	2	2	1.5	1.83333	2	0.5	1	1.16667	2	2	2	2	9	0.9
N3_8	2	2	2	2	2	1.5	1.5	1.66667		2	2	2	0.5	2	0.5	1		2	1.5	1.75	8.41667	0.841667
N5_2	2	2		2	2	2		2	2	2		2	2	0.5		1.25	2	2		2	9.25	0.925
N5_6	2	2	2	2	1	2	2	1.66667	1	1.5	0.666667	1.05556	1	0.5		0.75	1	2		1.5	6.97222	0.697222
N5_8	2	2	2	2	1	1	2	1.33333		1	1.5	1.25	0.5	1.33333	1	0.944444		1.33333	2	1.66667	7.19444	0.719444
HF_2	2	2		2	2	2		2	1.5	2		1.75	1	1.5		1.25	2	2		2	9	0.9
HF_6	2	2	2	2	2	1	2	1.66667	1.33333	1.5	2	1.61111	1	2	1	1.33333	1.66667	2	2	1.88889	8.5	0.85
HF_8	2	2	2	2	2	0.5	1.5	1.33333	1	1.5	1	1.16667	0.333333	2	1	1.11111	1	2	2	1.66667	7.27778	0.727778
T_12	2	2		2	2	2		2	2	2		2	1	2		1.5	2	2		2	9.5	0.95
T_24	2	2	2	2	2	2	2	2	2	2	2	2	1	1	1	1	2	2	2	2	9	0.9
T_48	2	2	2	2	2	2	2	2	1.33333	1.5	1.5	1.44444	0.833333	1.5	1	1.11111	1.33333	2	2	1.77778	8.33333	0.833333
T_72	2	2	2	2	1.33333	1	2	1.44444	1.33333	1		1.16667	1	2		1.5	2	1.5		1.75	7.86111	0.786111
F_6	2	2		2	2	2		2	2	2		2	1.5	2		1.75	2	2		2	9.75	0.975
F_12	2	2	2	2	2	2	2	2	2	2	2	2	1	1.5	0.5	1	2	2	2	2	9	0.9
F_24	2	2	2	2	2	2	2	2	2	2	2	2	1	2	1.5	1.5	2	2	2	2	9.5	0.95
E_12	2	2		2	2	2		2	1.5	1.5		1.5	1	1.5		1.25	2	2		2	8.75	0.875
E_24	2	2		2	2	2		2	1.66667	2		1.83333	1.33333	2		1.66667	2	2		2	9.5	0.95
E_48	2	2	2	2	2	2	2	2	1.66667	1.66667	2	1.77778	1.66667	1.66667	2	1.77778	2	2	2	2	9.55556	0.955556
E_72	1.33333	2	2	1.77778	2	2	2	2	2	2	2	2	0.333333	2	1	1.11111	1.66667	2	2	1.88889	8.77778	0.877778

## Sheet: FL_Observer 1
Parameters considered	Hard Bone												Bonemarrow
	Osteocytes- abundance & visibility			Osteoclast			Osteoblasts			Cytoskeleton			Nuclei			Cytoskeleton
Decalcifiers	Batch 1	Batch 2	Batch 3	Batch 1	Batch 2	Batch 3	Batch 1	Batch 2	Batch 3	Batch 1	Batch 2	Batch 3	Batch 1	Batch 2	Batch 3	Batch 1	Batch 2	Batch 3
N3_2	2	1		2	2		2	2		2	2		2	2		2	2
N3_6	1	2		2	2		2	2		1	1			2			2
N3_8	2	0	2	1	2	1	1	0	0	1	2	2	2	1	2	1	1	1
N5_2	2	1		2	2		2	2		2	2		2	1		2	1
N5_6	1		1	2		1	0		0	2		2	1		1	2		1
N5_8	1	0	1	2	1	2	2	0	2	1	1	1		1	1		1	1
HF_2	2	1		2	1		1	1		2	1		2	1		2	2
HF_6	1	0	1	2	2	2	0	1	1	1	1	1	1	1	1	2	1	2
HF_8	0	0		1	1		1	0		1	1		1	1		1	1
T_12	2	0		2	0		2	0		2	1		2	0		2	2
T_24	2	2	2	2	2	1	2	1	0	2	2	2	2	2	2	2	1	1
T_48	0	0	1	1	2	2	2	1	2	1	1	2	1	1		1
T_72	1	0	1	2	2	1	0	2	0	2	2	2	1	1	1	2	2	2
F_6	2	2		2	2		1	1		2	2		2	2		2	2
F_12	2	2	2	2	1	2	1	1	1	0	1	2	2		1	0	1	1
F_24	2	2	1	2	2	2	2	1	1	2	1	2	2	2		2	1
E_12	2	2		2	1		2	1		2	1		2	2		2	1
E_24	2	2		2	2		1	2		1	1		2	2		2	2
E_48	2	2	2	2	2	2	1	2	2	2	2	1	2	2	2	2	2	2
E_72	2	2	2	2	1	1	2	1	0	2	1	1	1	2	2	2	1	2

## Sheet: FL_Observer 2
Parameters considered	Hard Bone												Bonemarrow
	Osteocytes- abundance & visibility			Osteoclast			Osteoblasts			Cytoskeleton			Nuclei			Cytoskeleton
Decalcifiers	Batch 1	Batch 2	Batch 3	Batch 1	Batch 2	Batch 3	Batch 1	Batch 2	Batch 3	Batch 1	Batch 2	Batch 3	Batch 1	Batch 2	Batch 3	Batch 1	Batch 2	Batch 3
N3_2	2	1		2	2		1	0		0	0		2	2		2	2
N3_6	0	1	1	1	2	0	1	0	0		0	1		2	1		2	2
N3_8	2	2	1	2	2	0	0	1	0	0	1	0	2	1	2	2	2	2
N5_2	2	1		1	2		0	0		0	2		2	1		2	2
N5_6	1		0	1		0	0		0	0		0	1		1	2		2
N5_8	0	1	1	2	2	0	0	1	0	0	1	0	1	1	2	2	2	2
HF_2	2	2		2	2		0	1		1	0		2	2		2	2
HF_6	1	1	1	2	2	0	0	1	0	2	1	1	1	1	1	2	2	2
HF_8	1	1		1	2		0	1		1	1		1	2		2	2
T_12	2	2		2	2		0	1		0	0		2	2		2	2
T_24	2	2	2	2	0	0	0	0	0	0	0	1	2	1	2	2	2	2
T_48	1	1	1	1	1	1	0	0	0	0	1	2	2	1		2	2
T_72	0	1	2	1	2	2	0	1	0	0	1	1	2	1	1	2	2	2
F_6	2	2		1	2		0	0		1	1		2	2		2	2
F_12	2	2	2	2	2	0	0	1	0	0	0	0	2	2	2	0	2	2
F_24	2	1	1	1	1	2	0	0	0	0	0	1	2	2		2	1
E_12	1	2		2	1		1	0		0	1		2	2		2	2
E_24	2	1		2	0		1	0		0	0		2	1		1	2
E_48	2	2	1	1	2	1	1	0	0	0	2	0	2	2	1	1	2	0
E_72	2	1	2	2	1	0	0	0	0	0	0	0	2	2	2	2	2	2

## Sheet: FL_Observer 3
Parameters considered	Hard Bone												Bonemarrow
	Osteocytes- abundance & visibility			Osteoclast			Osteoblasts			Cytoskeleton			Nuclei			Cytoskeleton
Decalcifiers	Batch 1	Batch 2	Batch 3	Batch 1	Batch 2	Batch 3	Batch 1	Batch 2	Batch 3	Batch 1	Batch 2	Batch 3	Batch 1	Batch 2	Batch 3	Batch 1	Batch 2	Batch 3
N3_2	2	1		2	2		2	2		2	0.5		2	1		1.5	1
N3_6	1	2	1	1	2	0	1	2	0	0.5	0.5	1	1	1	0	1	1	0.5
N3_8	1	1		2	2		1	1		0.5	1		2	0		1	0.5
N5_2	2	1		2	2		1	2		2	1		2	2		1	1
N5_6	1			2			1			1.5			1			1
N5_8	0.5	0.5		2	1		2	1		0.5	1		0.5	1		0.5	1
HF_2	2	2		2	1		2	1		1.5	1		2	2		1	1
HF_6	0.5	0		1	2		1	1		1	0.5		0.5	1		1	0.5
HF_8	0	0.5		1	1		1	1		1	0		0	1		1	1
T_12	2	1		2	0		2	0		1.5	0		2			1.5
T_24	2	2		2	2		2	1		2	2		2	2		1	1
T_48	1	0.5		0	2		0	1		0	0.5		0.5	1		0.5	1
T_72	0.5	0		2	2		0	2		1	1		1	0.5		1	1
F_6	2	2		2	2		1	1		1.5	1		2	2		1.5	1.5
F_12	2	2		2	2		1	1		0	0		2	2		0	0.5
F_24	2	2		2	2		2	1		1.5	1		2	1		1	1
E_12	2	2		2	2		1	1		1.5	2		2	2		2	2
E_24	2	2		2	2		1	2		0	1		2	2		2	2
E_48	2	2	2	2	2	2	2	2	2	2	2	2	2	2	2	2	2	2
E_72	2	2		2	2		0	1		2	2		2	2		1	2

## Sheet: FL_All Observer
Parameters considered	Hard Bone																Bonemarrow								Sum (Avg batch score)	Score normalized to 1
	Osteocytes- abundance & visibility				Osteoclast				Osteoblasts				Cytoskeleton				Nuclei				Cytoskeleton
Decalcifiers	Batch 1	Batch 2	Batch 3	Avg batch score	Batch 1	Batch 2	Batch 3	Avg batch score	Batch 1	Batch 2	Batch 3	Avg batch score	Batch 1	Batch 2	Batch 3	Avg batch score	Batch 1	Batch 2	Batch 3	Avg batch score	Batch 1	Batch 2	Batch 3	Avg batch score
N3_2	2	1		1.5	2	2		2	1.66667	1.33333		1.5	1.33333	0.833333		1.08333	2	1.66667		1.83333	1.83333	1.66667		1.75	9.66667	0.805556
N3_6	0.666667	1.66667	1	1.11111	1.33333	2	0	1.11111	1.33333	1.33333	0	0.888889	0.75	0.5	1	0.75	1	1.66667	0.5	1.05556	1	1.66667	1.25	1.30556	6.22222	0.518519
N3_8	1.66667	1	1.5	1.38889	1.66667	2	0.5	1.38889	0.666667	0.666667	0	0.444444	0.5	1.33333	1	0.944444	2	0.666667	2	1.55556	1.33333	1.16667	1.5	1.33333	7.05556	0.587963
N5_2	2	1		1.5	1.66667	2		1.83333	1	1.33333		1.16667	1.33333	1.66667		1.5	2	1.33333		1.66667	1.66667	1.33333		1.5	9.16667	0.763889
N5_6	1		0.5	0.75	1.66667		0.5	1.08333	0.333333		0	0.166667	1.16667		1	1.08333	1		1	1	1.66667		1.5	1.58333	5.66667	0.472222
N5_8	0.5	0.5	1	0.666667	2	1.33333	1	1.44444	1.33333	0.666667	1	1	0.5	1	0.5	0.666667	0.75	1	1.5	1.08333	1.25	1.33333	1.5	1.36111	6.22222	0.518519
HF_2	2	1.66667		1.83333	2	1.33333		1.66667	1	1		1	1.5	0.666667		1.08333	2	1.66667		1.83333	1.66667	1.66667		1.66667	9.08333	0.756944
HF_6	0.833333	0.333333	1	0.722222	1.66667	2	1	1.55556	0.333333	1	0.5	0.611111	1.33333	0.833333	1	1.05556	0.833333	1	1	0.944444	1.66667	1.16667	2	1.61111	6.5	0.541667
HF_8	0.333333	0.5		0.416667	1	1.33333		1.16667	0.666667	0.666667		0.666667	1	0.666667		0.833333	0.666667	1.33333		1	1.33333	1.33333		1.33333	5.41667	0.451389
T_12	2	1		1.5	2	0.666667		1.33333	1.33333	0.333333		0.833333	1.16667	0.333333		0.75	2	1		1.5	1.83333	2		1.91667	7.83333	0.652778
T_24	2	2	2	2	2	1.33333	0.5	1.27778	1.33333	0.666667	0	0.666667	1.33333	1.33333	1.5	1.38889	2	1.66667	2	1.88889	1.66667	1.33333	1.5	1.5	8.72222	0.726852
T_48	0.666667	0.5	1	0.722222	0.666667	1.66667	1.5	1.27778	0.666667	0.666667	1	0.777778	0.333333	0.833333	2	1.05556	1.16667	1		1.08333	1.16667	1.5		1.33333	6.25	0.520833
T_72	0.5	0.333333	1.5	0.777778	1.66667	2	1.5	1.72222	0	1.66667	0	0.555556	1	1.33333	1.5	1.27778	1.33333	0.833333	1	1.05556	1.66667	1.66667	2	1.77778	7.16667	0.597222
F_6	2	2		2	1.66667	2		1.83333	0.666667	0.666667		0.666667	1.5	1.33333		1.41667	2	2		2	1.83333	1.83333		1.83333	9.75	0.8125
F_12	2	2	2	2	2	1.66667	1	1.55556	0.666667	1	0.5	0.722222	0	0.333333	1	0.444444	2	2	1.5	1.83333	0	1.16667	1.5	0.888889	7.44444	0.62037
F_24	2	1.66667	1	1.55556	1.66667	1.66667	2	1.77778	1.33333	0.666667	0.5	0.833333	1.16667	0.666667	1.5	1.11111	2	1.66667		1.83333	1.66667	1		1.33333	8.44444	0.703704
E_12	1.66667	2		1.83333	2	1.33333		1.66667	1.33333	0.666667		1	1.16667	1.33333		1.25	2	2		2	2	1.66667		1.83333	9.58333	0.798611
E_24	2	1.66667		1.83333	2	1.33333		1.66667	1	1.33333		1.16667	0.333333	0.666667		0.5	2	1.66667		1.83333	1.66667	2		1.83333	8.83333	0.736111
E_48	2	2	1.66667	1.88889	1.66667	2	1.66667	1.77778	1.33333	1.33333	1.33333	1.33333	1.33333	2	1	1.44444	2	2	1.66667	1.88889	1.66667	2	1.33333	1.66667	10	0.833333
E_72	2	1.66667	2	1.88889	2	1.33333	0.5	1.27778	0.666667	0.666667	0	0.444444	1.33333	1	0.5	0.944444	1.66667	2	2	1.88889	1.66667	1.66667	2	1.77778	8.22222	0.685185

## Sheet: Laser Power and Gain
Parameters considered	Detector gain																												Laser power
	Osteoclast							Osteoblast							Actin							Nuclei							Osteoclast							Osteoblast							Actin
Decalcifiers	Batch 1	Score	Batch 2	Score	Batch 3	Score	Avg batch score	Batch 1	Score	Batch 2	Score	Batch 3	Score	Avg batch score	Batch 1	Score	Batch 2	Score	Batch 3	Score	Avg batch score	Batch 1	Score	Batch 2	Score	Batch 3	Score	Avg batch score	Batch 1	Score	Batch 2	Score	Batch 3	Score	Avg batch score	Batch 1	Score	Batch 2	Score	Batch 3	Score	Avg batch score	Batch 1	Score	Batch 2	Score	Batch 3	Score	Avg batch score
N3_2	620	2	680	1			1.5	620	2	680	1			1.5	710	0	750	0			0	620	2	750	0			1	0.2	2	0.2	2			2	1	1	2	0			0.5	1	1	1	1			1
N3_6	680	1	650	2	680	1	1.33333	680	1	650	2	680	1	1.33333	750	0	750	0	680	1	0.333333	750	0	720	0	750	0	0	0.2	2	0.2	2	0.2	2	2	2	0	2	0	0.8	2	0.666667	1	1	1	1	1	1	1
N3_8	665	1	650	2	680	1	1.33333	665	1	650	2	680	1	1.33333	750	0	730	0	680	1	0.333333	710	0	750	0	750	0	0	0.2	2	0.2	2	0.2	2	2	2	0	2	0	1	1	0.333333	1	1	0.8	1	0.44	2	1.33333
N5_2	680	1	680	1			1	680	1	660	1			1	750	0	720	0			0	650	2	720	0			1	0.2	2	0.2	2			2	2	0	2	0			0	0.7	1	0.7	1			1
N5_6	650	2			680	1	1.5	650	2			680	1	1.5	680	1	750	0			0.5	750	0			750	0	0	0.2	2			0.2	2	2	2	0			1	1	0.5	1	1			0.5	2	1.5
N5_8	630	2	650	2	650	2	2	630	2	650	2	650	2	2	750	0	720	0	750	0	0	750	0	750	0	750	0	0	0.2	2	0.2	2	0.2	2	2	2	0	1.8	0	0.2	2	0.666667	1	1	1	1	0.3	2	1.33333
HF_2	650	2	680	1			1.5	650	2	680	1			1.5	730	0	750	0			0	680	1	720	0			0.5	0.2	2	0.2	2			2	2	0	2	0			0	0.7	1	1	1			1
HF_6	650	2	650	2	680	1	1.66667	650	2	650	2	680	1	1.66667	750	0	750	0	680	1	0.333333	750	0	750	0	750	0	0	0.2	2	0.2	2	0.2	2	2	2	0	2	0	1	1	0.333333	1	1	1	1	0.5	2	1.33333
HF_8	700	1	680	1			1	700	1	680	1			1	750	0	720	0			0	750	0	750	0			0	0.2	2	0.2	2			2	2	0	0.8	2			1	1	1	0.7	1			1
T_12	680	1	670	1			1	680	1	670	1			1	750	0	765	0			0	680	1	685	1			1	0.2	2	0.2	2			2	2	0	2	0			0	1.5	0	1	1			0.5
T_24	665	1	600	2	680	1	1.33333	665	1	600	2	680	1	1.33333	735	0	750	0	680	1	0.333333	650	2	680	1	750	0	1	0.2	2	0.2	2	0.2	2	2	1.75	0	1.5	1	1	1	0.666667	1	1	1	1	0.4	2	1.33333
T_48	650	2	650	2	680	1	1.66667	650	2	650	2	680	1	1.66667	720	0	750	0	680	1	0.333333	720	0	750	0	750	0	0	0.2	2	0.2	2	0.2	2	2	1.1	1	2	0	0.2	2	1	0.5	2	1	1	1	1	1.33333
T_72	650	2	680	1	680	1	1.33333	650	2	680	1	680	1	1.33333	750	0	750	0	680	1	0.333333	750	0	750	0	750	0	0	0.2	2	0.2	2	0.2	2	2	2	0	2	0	1	1	0.333333	1	1	1	1	0.45	2	1.33333
F_6	620	2	696.667	1			1.5	620	2	696.667	1			1.5	750	0	770	0			0	630	2	716.667	0			1	0.2	2	0.2	2			2	2	0	2	0			0	1	1	1	1			1
F_12	680	1	650	2	680	1	1.33333	680	1	650	2	680	1	1.33333	660	1	750	0	680	1	0.666667	635	2	750	0	750	0	0.666667	0.2	2	0.2	2	0.2	2	2	2	0	2	0	1	1	0.333333	0.135	2	1	1	0.5	2	1.66667
F_24	650	2	670	1	680	1	1.33333	650	2	670	1	680	1	1.33333	710	0	750	0	680	1	0.333333	640	2	720	0	750	0	0.666667	0.3	1	0.2	2	0.2	2	1.66667	0.85	2	2	0	0.2	2	1.33333	0.85	1	1	1	0.3	2	1.33333
E_12	650	2	713.333	0			1	650	2	713.333	0			1	620	2	753.333	0			1	700	1	750	0			0.5	0.2	2	0.2	2			2	2	0	1.1	1			0.5	0.2	2	0.5	2			2
E_24	700	1	620	2			1.5	700	1	620	2			1.5	580	2	725	0			1	620	2	725	0			1	0.2	2	0.2	2			2	2	0	2	0			0	0.07	2	0.4	2			2
E_48	680	1	680	1	680	1	1	680	1	680	1	680	1	1	580	2	680	1	680	1	1.33333	620	2	610	2	750	0	1.33333	0.2	2	0.2	2	0.2	2	2	1.2	1	1	1	0.2	2	1.33333	0.09	2	0.3	2	0.1	2	2
E_72	700	1	683.333	1	680	1	1	700	1	683.333	1	680	1	1	730	0	733.333	0	680	1	0.333333	720	0	716.667	0	750	0	0	0.2	2	0.2	2	0.2	2	2	2	0	2	0	1	1	0.333333	0.4	2	0.8333	1	0.36	2	1.66667
[truncated: 9 more columns]

## Sheet: FL_Final Score
Decalcifiers	Observer's score (normalized to 1)	Laser power and gain score (normalized to 1)	Average normalized score
N3_2	0.805556	0.5625	0.684028
N3_6	0.518519	0.5	0.509259
N3_8	0.587963	0.5	0.543981
N5_2	0.763889	0.5	0.631944
N5_6	0.472222	0.5625	0.517361
N5_8	0.518519	0.5625	0.540509
HF_2	0.756944	0.5	0.628472
HF_6	0.541667	0.541667	0.541667
HF_8	0.451389	0.4375	0.444444
T_12	0.652778	0.46875	0.560764
T_24	0.726852	0.625	0.675926
T_48	0.520833	0.5625	0.541667
T_72	0.597222	0.479167	0.538194
F_6	0.8125	0.5625	0.6875
F_12	0.62037	0.625	0.622685
F_24	0.703704	0.625	0.664352
E_12	0.798611	0.59375	0.696181
E_24	0.736111	0.6875	0.711806
E_48	0.833333	0.75	0.791667
E_72	0.685185	0.520833	0.603009

[truncated: 11 more sheets: Raman_Observer 1, Raman_Observer 2, Raman_All Observer, Raman SNR, Raman Final Score, H&E_Batch-Batch, H&E Observer-Observer, FL_Batch-Batch, FL Observer-Observer, Raman Batch-Batch, Raman Observer-Observer]
